# Supplementary material for: Copper Chelation Therapy Attenuates Periodontitis Inflammation through the Cuproptosis/Autophagy/Lysosome Axis
Source: Int J Mol Sci. 2024 May 28;25(11):5890. doi: 10.3390/ijms25115890 (PMC11172687; doi:10.3390/ijms25115890)
Supplement: Supplementary file 1 [file ijms-25-05890-s001.zip]

Archive with 2 entries (2 files):
- ijms-2971089-supplementary/Original Western blot image.pdf
- ijms-2971089-supplementary/Supplementary Material.pdf
